# Supplementary material for: Integrating Network Pharmacology and Metabolomics to Elucidate the Mechanism of Cryptotanshinone Against Platelet Aggregation
Source: Curr Issues Mol Biol. 2025 Nov 17;47(11):953. doi: 10.3390/cimb47110953 (PMC12650884; doi:10.3390/cimb47110953)
Supplement: Supplementary file 1 [file cimb-47-00953-s001.zip]

Archive with 1 entries (1 files):
- cimb-3948564-supplementary.pdf
